# Supplementary material for: The 14th Ile residue is essential for Leptin function in regulating energy homeostasis in rat
Source: Sci Rep. 2016 Jul 5;6:28508. doi: 10.1038/srep28508 (PMC4932527; doi:10.1038/srep28508)
Supplement: Supplementary Table S1 [file srep28508-s2.xls]

## Sheet: Notes
Supplementary Table 1: Raw data of Supplementary Figure S3.
Highlighted data are from Lep∆I14 homozygous founders.

## Sheet: Weight
Weight	Unit=g
WT	Male
Number	wk 3	wk 4	wk 5	wk 6	wk 7	wk 8	wk 9	wk 10	wk 11	wk 12	wk 13
2	65	106	157	193	248	307	357	399	424	453	485
4	59	101	145	178	230	277	312	344	370	388	407
8	59	99	153	192	248	310	353	390	416	440	472
10	65	106	160	195	248	292	325	363	373	390	412
12	62	100	152	194	253	300	335	375	377	397	416
Mean	62	102.4	153.4	190.4	245.4	297.2	336.4	374.2	392	413.6	438.4
SD	3	3.36155	5.68331	7.0214	8.87694	13.2552	18.8892	21.8105	25.836	30.5663	37.0311
Lep Mut	Male
Number	wk 3	wk 4	wk 5	wk 6	wk 7	wk 8	wk 9	wk 10	wk 11	wk 12	wk 13
11	83	157	255	327	427	522	600	675	722	755	836
14	77	149	244	313	416	522	612	693	703	751	817
15	82	150	243	312	413	519	614	700	740	786	866
16	71	143	234	308	417	513	605	688	720	783	855
17	87	167	270	347	467	579	674	766	832	866	940
37	75	142	228	322	434	520	603	664	707	754	775
40	70	139	226	319	436	530	617	688	739	772	812
42	70	135	214	302	409	510	611	683	747	809	856
45	72	136	216	313	421	527	624	693	772	817	847
Mean	76.3333	146.444	236.667	318.111	426.667	526.889	617.778	694.444	742.444	788.111	844.889
SD	6.32456	10.4894	18.2962	13.1382	17.6989	20.4966	22.3371	28.8839	39.7904	37.5248	45.4765
Weight
WT	Female
Number	wk 3	wk 4	wk 5	wk 6	wk 7	wk 8	wk 9	wk 10	wk 11	wk 12	wk 13
1	61	95	134	153	178	194	220	240	260	275	278
3	59	95	141	157	188	209	234	252	270	278	282
5	60	95	136	154	185	211	242	263	275	288	292
6	56	89	130	147	175	200	226	242	253	270	292
7	60	95	136	160	188	213	239	260	265	277	290
13	58	95	135	155	183	206	232	257	257	277	282
Mean	59	94	135.333	154.333	182.833	205.5	232.167	252.333	263.333	277.5	286
SD	1.78885	2.44949	3.55903	4.36654	5.34478	7.23187	8.15884	9.5219	8.26236	5.89067	6.0663
Lep Mut	Male
Number	wk 3	wk 4	wk 5	wk 6	wk 7	wk 8	wk 9	wk 10	wk 11	wk 12	wk 13
9	82	153	242	302	379	447	487	532	560	596	649
18	80	146	228	290	362	425	488	544	590	632	680
36	67	113	183	263	346	410	480	525	572	595	618
38	70	132	205	277	355	408	465	500	540	560	570
39	79	142	219	294	377	436	495	535	589	606	610
41	66	130	206	283	369	432	488	538	573	606	614
43	67	127	199	270	347	416	473	520	570	597	619
44	75	139	210	290	368	438	492	523	558	573	599
Mean	73.25	135.25	211.5	283.625	362.875	426.5	483.5	527.125	569	595.625	619.875
SD	6.54108	12.4871	18.1344	12.9938	12.6653	14.1421	10.1559	13.6113	16.5184	21.7843	32.7826

## Sheet: Food intake
Food intake		Unit=g
WT	Male
Number	wk 8	wk 9	wk 10	wk 11	wk 12
2	25	27	25	31	31
4	33	29	28	31	26
8	24	26	23	27	24
10	27	27	25	24	24
12	26	25	25	24	27
Mean	27	26.8	25.2	27.4	26.4
SD	3.53553	1.48324	1.78885	3.50714	2.88097
Lep Mut	Male
Number	wk 8	wk 9	wk 10	wk 11	wk 12
11	60	67	74	68	66
37	63	75	69	67	59
40	52	72	73	71	72
42	64	63	57	68	67
45	53	68	72	77	57
Mean	58.4	69	69	70.2	64.2
SD	5.59464	4.63681	6.96419	4.08656	6.14003
WT	Female
Number	wk 8	wk 9	wk 10	wk 11	wk 12
1	23	21	18	23	17
3	24	17	18	21	19
5	21	18	17	19	15
6	19	16	19	20	18
7	20	20	18	21	21
Mean	21.4	18.4	18	20.8	18
SD	2.07364	2.07364	0.707107	1.48324	2.23607
Lep Mut	Female
Number	wk 8	wk 9	wk 10	wk 11	wk 12
36	39	38	38	34	32
38	41	40	38	33	33
39	45	44	46	38	35
41	47	44	42	35	30
43	44	46	41	36	36
Mean	43.2	42.4	41	35.2	33.2
SD	3.19374	3.28634	3.31662	1.92354	2.38747

## Sheet: Water intake
Water intake		Unit=L
WT	Male
Number	wk 8	wk 9	wk 10	wk 11	wk 12
2	57	54	47	63	46
4	42	34	43	38	39
8	48	41	55	46	60
10	66	55	58	39	39
12	42	36	44	51	44
Mean	51	44	49.4	47.4	45.6
SD	10.3923	9.92472	6.73053	10.2127	8.61974
Lep Mut	Male
Number	wk 8	wk 9	wk 10	wk 11	wk 12
11	103	138	206	126	139
37	122	202	208	220	130
40	103	156	162	143	108
42	118	210	181	130	195
45	133	212	149	108	108
Mean	115.8	183.6	181.2	145.4	136
SD	12.9112	34.217	26.1668	43.5408	35.6861
WT	Female
Number	wk 8	wk 9	wk 10	wk 11	wk 12
1	33	31	30	38	37
3	37	39	39	35	37
5	33	29	35	37	36
6	29	35	36	37	41
7	31	39	39	36	38
Mean	32.6	34.6	35.8	36.6	37.8
SD	2.96648	4.5607	3.70135	1.14018	1.92354
Lep Mut	Female
Number	wk 8	wk 9	wk 10	wk 11	wk 12
36	57	56	42	46	41
38	67	64	37	40	52
39	45	53	38	48	38
41	58	59	38	41	48
43	66	65	49	52	44
Mean	58.6	59.4	40.8	45.4	44.6
SD	8.84873	5.12835	4.96991	4.97996	5.54977

## Sheet: Glucose tolerance
Glucose tolerance		Unit=mmol/L
WT	Male
Number	0	30	60	90	120
2	6.1	14.7	14.4	13	7.6
4	5	11.8	13	9.2	7.3
8	5	13.1	12.5	8.4	6.9
10	4.7	8.5	8.7	7.8	7.7
12	4.3	11.4	14	6.5	6.7
Mean	5.02	11.9	12.52	8.98	7.24
SD	0.668581	2.29674	2.2665	2.45398	0.43359
Lep Mut	Male
Number	0	30	60	90	120
11	6.5	15	13.2	12.5	10.1
15	8.5	19	16.1	15.6	11.3
16	6.2	15	12.8	11.5	10.8
37	5.3	12.2	11.8	12.3	9.7
40	6.3	13.6	10.1	10.5	8.1
Mean	6.56	14.96	12.8	12.48	10
SD	1.17813	2.53929	2.19886	1.91364	1.22882

## Sheet: Blood biochemistry
Blood biochemistry		Unit=mmol/L
WT	Male
Number	TCHO	TGO	HDL	LDL	Glucose
4	2.3	1.3	0.75	1.6	3.6
8	1.95	1.6	0.7	1.55	3.6
10	1.6	0.6	0.6	1.5	3.3
12	1.65	0.8	0.65	1.5	3.8
Mean	1.875	1.075	0.675	1.5375	3.575
SD	0.322749	0.457347	0.0645497	0.0478714	0.206155
Lep Mut	Male
Number	TCHO	TGO	HDL	LDL	Glucose
11	5.9	2.05	2	2.05	4.8
14	6.2	5.25	2.25	2.15	4.4
17	3.65	2.15	1.35	1.7	3.6
37	3.7	3	1.5	1.65	5
40	7.1	1.8	2.1	2.55	4.8
42	5.25	1.7	1.9	2.05	3.7
45	5.75	1.2	1.85	2.3	3.6
Mean	5.36429	2.45	1.85	2.06429	4.27143
SD	1.28248	1.35031	0.321455	0.317168	0.623737
WT	Female
Number	TCHO	TGO	HDL	LDL	Glucose
1	2.1	0.35	0.8	1.6	3.5
3	2.35	0.4	0.85	1.6	3.9
5	2.45	0.4	0.85	1.65	4.1
Mean	2.3	0.383333	0.833333	1.61667	3.83333
SD	0.180278	0.0288675	0.0288675	0.0288675	0.305505
Lep Mut	Female
Number	TCHO	TGO	HDL	LDL	Glucose
9	3.7	6.15	0.75	1.65	3.9
18	3.55	3.05	1.4	1.6	4.4
36	2.4	4.2	0.75	1.45	4.4
38	3.05	4.35	0.85	1.9	3.7
39	3.85	5.1	1.15	1.65	8.1
41	3.95	5.15	1.15	1.65	4.2
44	2.65	3.55	0.85	1.55	6.3
Mean	3.35625	4.3375	1.00625	1.63125	5
SD	0.582751	1.08455	0.238204	0.128	1.61038

## Sheet: Serum insulin
Serum insulin		Unit=ng/mL
WT	Male		Lep Mut	Male		WT	Female		Lep Mut	Female
Number			Number			Number			Number
2	0.712031		17	13.091		1	1.33857		9	11.3587
4	0.85057		37	5.65995		3	1.10003		18	11.2607
8	0.831521		40	10.251		6	1.06116		36	11.8267
10	1.2426		42	9.34389		7	0.534152		38	9.893
12	0.516746		45	8.34108		13	2.03822		43	8.99887
Mean	0.830693		Mean	9.33738		Mean	1.21443		Mean	10.6676
SD	0.26585		SD	2.71296		SD	0.546215		SD	1.17874
